# Supplementary material for: Leech blood‐meal invertebrate‐derived DNA reveals differences in Bornean mammal diversity across habitats
Source: Mol Ecol. 2020 Nov 27;30(13):3299–312. doi: 10.1111/mec.15724 (PMC8359290; doi:10.1111/mec.15724)
Supplement: Supplementary file 2 — Table S1‐2 [file MEC-30-3299-s002.xlsx]

## Sheet: Table S1
Supplementary tables for
Leech blood-meal iDNA reveals differences in Bornean mammal diversity across habitats
Drinkwater, R1, Jucker, T.2, Potter, J. H. T.1, Swinfield, T.3, Coomes, D. A.3 , Slade, E. M.4,5, Gilbert, M. T. P.6,7, Lewis, O. T.4, Bernard, H.8, Struebig, M. J.9, Clare, E. L.1 & Rossiter, S. J.1
Table S1. Qualitative descriptions of the forest quality categories assigned to each sampling site. These categories are based on those used in Jucker et al (2018). For a full description of the experimental set up and the logging history as of 2011, see Ewers et al (2011), however, since this publication, the heavily logged sites have undergone increased logging and experimental fragmentation of…
Category	Description	Sites
Old growth	Majority primary forest, some low-impact selective logging but forest remains continuous with large dipterocarp trees still standing	1
Twice logged	Two rotations (or less) of selective logging have taken place but forest remains continuous	4
Heavily logged	More than two logging rotations, no large trees remaining, isolated fragmented patches and damage from logging roads, landing sites and associated logging activities	4

## Sheet: Table S2
Table S2. Details of the composition of each leech pool DNA extract. Site column indicates the location the individual leeches were collected and the pooled DNA extract (column = Pool). #Plots and #Sur. Is a count of the number of unique plots and surveys that the individual leeches for that pool were collected. The remaining columns detail the specific number of leeches (# leeches) collected at …
Site	Pool	# Plots	# Sur.	Ind. Plots	Ind. Sur.	# Leech
Heavily logged
B	B.1	2	1	604	4	5
				605	4	5
	B.2	1	3	605	1	1
					2	8
					4	1
	B.3	2	3	606	2	1
					3	2
					4	4
				607	3	3
	B.4	2	3	608	2	4
					4	5
				609	2	1
	B.5	1	2	609	1	1
					4	9
	B.6	1	3	610	1	2
					2	7
					4	1
	B.7	1	3	611	1	1
					2	3
					4	6
D	D.1	1	2	632	1	3
					2	7
	D.10	3	2	632	2	2
				635	2	1
				637	1	1
	D.2	2	2	633	2	5
					3	2
				634	3	3
D	D.3	1	1	636	4	10
	D.4	2	2	636	1	4
					2	5
				637	1	1
	D.5	2	2	638	2	3
					4	3
				639	2	4
	D.6	1	2	640	2	5
					4	5
	D.7	3	1	641	4	3
				642	4	3
				643	4	3
	D.8	1	1	642	2	10
	D.9	1	1	639	4	3
E	E.2	3	3	656	2	2
					3	4
					4	2
				657	4	1
				658	4	1
	E.3	1	3	657	2	4
					3	4
					4	2
	E.4	4	4	650	1	1
				653	2	1
					4	2
				654	1	1
					3	1
				657	4	2
Twice logged
LF3	LF3.1	2	1	694	1	6
				701	1	2
	LF3.5	1	1	695	1	9
	LF3.6	1	2	695	2	9
					3	1
	LF3.7	3	1	695	3	4
				698	3	3
				700	3	3
	LF3.8	1	1	698	2	10
	LF3.9	2	3	696	1	2
					2	5
					3	2
				702	2	1
	LF3.10	1	3	702	1	5
					2	1
					3	4
	LF3.11	1	1	702	2	10
	LF3.13	1	2	697	2	5
					3	5
	LF3.14	1	1	697	3	10
	LF3.15	1	2	699	1	7
					3	3
	LF3.16	1	2	700	1	3
					2	7
LFE	LFE.1	1	2	703	1	4
					2	6
	LFE.2	1	2	703	2	5
					3	5
	LFE.3	2	3	703	3	6
				706	1	3
					2	1
	LFE.4	2	3	704	1	1
					2	5
					3	2
				706	1	2
	LFE.5	1	2	705	1	4
					2	6
	LFE.6	1	2	705	2	1
					3	9
	LFE.7	1	2	706	2	2
					3	8
	LFE.9	3	2	707	1	3
				708	3	5
				709	1	2
	LFE.10	1	3	709	1	5
					2	2
					3	3
	LFE.11	1	1	709	3	10
	LFE.12	1	1	710	1	10
	LFE.13	1	2	710	1	7
					2	3
	LFE.14	1	2	710	2	9
					3	1
	LFE.15	2	1	709	3	2
				710	3	8
VJR	V.1	3	2	765	1	1
					2	2
				767	2	2
				768	2	1
	V.2	1	1	769	1	4
	V.3	1	1	770	2	10
	V.4	1	1	770	3	9
RLFE	RLFE.1	3	2	RLFE_1	1	2
				RLFE_2	1	1
					2	1
				RLFE_3	2	6
RLFE	RLFE.2	2	2	RLFE_3	1	3
				RLFE_4	2	7
	RLFE.3	3	2	RLFE_4	1	2
				RLFE_5	2	5
				RLFE_6	1	1
					2	2
	RLFE.4	2	1	RLFE_7	1	5
				RLFE_8	1	5
	RLFE.5	3	1	RLFE_8	1	6
				RLFE_9	1	1
				RLFE_10	1	2
Old growth
TEM	DAN.1	2	1	TEM1	1	7
				TEM2	1	3
	DAN.2	2	2	TEM2	1	5
					2	1
				TEM3	1	4
	DAN.3	1	1	TEM3	1	10
	DAN.4	1	2	TEM3	1	4
					2	6
WES	DAN.5	1	1	WES1	1	10
	DAN.6	2	1	WES1	1	4
				WES2	1	6
	DAN.7	2	1	WES2	1	3
				WES3	1	6
COF	DAN.8	2	1	COF1	1	7
				COF2	1	3
COF	DAN.9	1	1	COF2	1	9
NAT	DAN.10	1	2	NAT1	1	5
					2	3
	DAN.11	1	1	NAT2	1	10
	DAN.12	1	2	NAT2	1	9
					2	1
	DAN.13	1	1	NAT2	1	7
RHI	DAN.14	1	1	RHI1	1	10
	DAN.15	1	2	RHI1	1	8
					2	2
	DAN.16	1	1	RHI1	1	9
	DAN.17	1	2	RHI2	1	6
					2	4
CAR	DAN.18	1	1	CAR1	1	12
PUR	DAN.19	2	1	PUR1	1	3
				PUR2	1	7
PUR	DAN.20	3	2	PUR2	1	3
				PUR3	2	2
				PUR4	2	5
	DAN.21	2	1	PUR4	1	4
				PUR5	1	6
	DAN.22	2	1	PUR5	1	4
				PUR6	1	1
